# Supplementary material for: A Retrospective Study on Correlations Between EEG Signals (N20, Spectral Entropy, and Alpha Variability) and Prognosis of Traumatic Brain Injury
Source: Biomedicines. 2026 May 1;14(5):1033. doi: 10.3390/biomedicines14051033 (PMC13203879; doi:10.3390/biomedicines14051033)
Supplement: Supplementary file 1 [file biomedicines-14-01033-s001.zip]

Archive with 1 entries (1 files):
- biomedicines-4173291-supplementary.pdf
